# Supplementary material for: Heterojunction Devices Fabricated from Sprayed n-Type Ga2O3, Combined with Sputtered p-Type NiO and Cu2O
Source: Nanomaterials (Basel). 2024 Feb 1;14(3):300. doi: 10.3390/nano14030300 (PMC10856998; doi:10.3390/nano14030300)
Supplement: Supplementary file 1 [file nanomaterials-14-00300-s001.zip]

Archive with 1 entries (1 files):
- nanomaterials-2802740-supplementary.pdf
